# Supplementary material for: Hypoxia favors tumor growth in colorectal cancer in an integrin αDβ1/hemoglobin δ-dependent manner
Source: Life Sci Alliance. 2024 Dec 3;8(2):e202402925. doi: 10.26508/lsa.202402925 (PMC11629678; doi:10.26508/lsa.202402925)
Supplement: Supplementary file 3 [file LSA-2024-02925_SdataF1.2.xlsx]

## Sheet: Sheet1
SAMPLE NAME	TARGET	CT1	CT2	AVERAGE	CONTROL	CT1	CT2	AVERAGE	DELTA CT (ΔCt)	DELTA DELTA CT(ΔΔCt)	2^-ΔΔCt	Relative Fold change
N1	HBD	28.07	28.11	28.09	18S	9.75	9.17	9.46	18.63	-0.475	1.38992	3.63008
N2	HBD	30.21	30.15	30.18	18S	9.81	9.57	9.69	20.49	1.385	0.382889	1
N3	HBD	28.13	28.25	28.19	18S	10.01	9.98	9.995	18.195	-0.91	1.87905	4.90755
H1	HBD	26.08	26.06	26.07	18S	9.95	9.58	9.765	16.305	-2.8	6.9644	18.1891
H2	HBD	25.63	25.66	25.645	18S	10.26	10.16	10.21	15.435	-3.67	12.7286	33.2435
H3	HBD	26.2	26.26	26.23	18S	9.83	9.7	9.765	16.465	-2.64	6.23332	16.2797
			AVERAGE DELTA CT for control		19.105
SAMPLE NAME	TARGET	CT1	CT2	AVERAGE	CONTROL	CT1	CT2	AVERAGE	DELTA CT (ΔCt)	DELTA DELTA CT (ΔΔCt)	2^-ΔΔCt	Relative Fold change
N1	ITGAD	30.49	30.94	30.715	18S	9.75	9.17	9.46	21.255	1.17333	0.443397	1.17963
N2	ITGAD	30.79	30.57	30.68	18S	9.81	9.57	9.69	20.99	0.90833	0.532801	1.41749
N3	ITGAD	28.05	27.94	27.995	18S	10.01	9.98	9.995	18	-2.08167	4.23297	11.2616
H1	ITGAD	25.16	25.48	25.32	18S	9.95	9.58	9.765	15.555	-4.52667	23.0496	61.3222
H2	ITGAD	25.12	25.07	25.095	18S	10.26	10.16	10.21	14.885	-5.19667	36.6736	97.568
H3	ITGAD	25.81	25.83	25.82	18S	9.83	9.7	9.765	16.055	-4.02667	16.2985	43.3613
			AVERAGE DELTA CT control		20.0817
SAMPLE NAME	TARGET	CT1	CT2	AVERAGE	CONTROL	CT1	CT2	AVERAGE	DELTA CT (ΔCt)	DELTA DELTA CT (ΔΔCt)	2^-ΔΔCt	Relative Fold Change
N1	HBB	29.6	29.8	29.7	18S	9.65	9.48	9.565	20.135	1.42	0.373712	1
N2	HBB	27.85	27.76	27.805	18S	10.31	10.06	10.185	17.62	-1.095	2.13613	5.71598
N3	HBB	28.46	28.93	28.695	18S	10.35	10.26	10.305	18.39	-0.325	1.25266	3.35195
H1	HBB	25.16	25.05	25.105	18S	10.26	10.24	10.25	14.855	-3.86	14.5203	38.8543
H2	HBB	25.45	25.85	25.65	18S	9.59	9.53	9.56	16.09	-2.625	6.16884	16.5069
H3	HBB	26.31	26.03	26.17	18S	11.48	10.81	11.145	15.025	-3.69	12.9063	34.5353
		average delta ct	18.715
